# Supplementary material for: Oxidative post-translational modification of EXECUTER1 is required for singlet oxygen sensing in plastids
Source: Nat Commun. 2019 Jun 27;10:2834. doi: 10.1038/s41467-019-10760-6 (PMC6597547; doi:10.1038/s41467-019-10760-6)
Supplement: Supplementary file 4 — Supplementary Data 1 [file 41467_2019_10760_MOESM4_ESM.xlsx]

## Sheet: EX1 interactors
Supplementary Table 1: List of the proteins found to be associated with EX1 in dark- and light-grown seedlings. IP enriched samples were subjected to mass spectrometry followed by Mascot database searches. Proteins were considered co-precipitated, if found in at least three biological replicates by mass spectrometry.
AGI Code	Identified Proteins		Exclucive unique peptide count												Total spectral count												Protein coverage (%)
			WT_DD			WT_CL			EX1-GFP_DD			EX1-GFP_CL			WT_DD			WT_CL			EX1-GFP_DD			EX1-GFP_CL			WT_DD			WT_CL			EX1-GFP_DD			EX1-GFP_CL
		MW (kDa)	rep1	rep2	rep3	rep1	rep2	rep3	rep1	rep2	rep3	rep1	rep2	rep3	rep1	rep2	rep3	rep1	rep2	rep3	rep1	rep2	rep3	rep1	rep2	rep3	rep1	rep2	rep3	rep1	rep2	rep3	rep1	rep2	rep3	rep1	rep2	rep3
AT4G33630	EX1|Proteinofunknownfunction(DUF3506)|chr4:16155560-16159094FORWARDLENGTH=684	77	0	0	0	0	0	0	36	28	26	49	40	34	0	0	0	0	0	0	82	100	53	155	264	98	0	0	0	0	0	0	46	62	40	64	50	53
AT5G54190	PORA|protochlorophyllideoxidoreductaseA|chr5:21991183-21992773REVERSELENGTH=405	44	0	0	0	0	0	0	13	8	8	1	0	0	0	0	0	0	0	0	50	154	3	7	18	0	0	0	0	0	0	0	41	50	5.9	17	22	0
AT4G27440	PORB|protochlorophyllideoxidoreductaseB|chr4:13725648-13727107FORWARDLENGTH=401	43	0	0	0	0	0	0	8	5	5	6	11	6	0	0	0	0	0	0	49	28	4	7	164	3	0	0	0	0	0	0	29	41	9	16	57	6.5
AT1G03630	PORC|protochlorophyllideoxidoreductaseC|chr1:907699-909245FORWARDLENGTH=401	44	0	0	0	0	0	0	0	4	0	4	7	2	0	0	0	0	0	0	0	24	1	6	20	4	0	0	0	0	0	0	0	23	1.7	18	26	8.2
ATCG00020	PSBA|photosystemIIreactioncenterproteinA|chrC:383-1444REVERSELENGTH=353	39	0	0	0	0	0	0	0	0	0	5	10	7	0	0	0	0	0	0	0	0	0	5	123	11	0	0	0	0	0	0	0	0	0	16	32	22
ATCG00680	PSBB|photosystemIIreactioncenterproteinB|chrC:72371-73897FORWARDLENGTH=508	56	0	0	0	1	0	0	0	1	0	11	17	13	0	0	0	1	0	0	0	4	0	16	323	45	0	0	0	2.2	0	0	0	10	0	26	32	28
ATCG00270	PSBD|photosystemIIreactioncenterproteinD|chrC:32711-33772FORWARDLENGTH=353	40	0	0	0	1	0	0	0	1	0	3	9	6	0	0	0	1	0	0	0	3	0	7	87	15	0	0	0	2.8	0	0	0	9.3	0	12	25	24
ATCG00280	PSBC|photosystemIIreactioncenterproteinC|chrC:33720-35141FORWARDLENGTH=473	52	0	0	0	2	0	0	0	1	0	7	17	13	0	0	0	2	0	0	0	2	0	8	173	28	0	0	0	6.3	0	0	0	3.4	0	18	37	34
AT1G71500	PSB33|PHOTOSYSTEMBPROTEIN33(PSB33)associatedwiththechloroplastthylakoidmembraneandprovidesstabilitytoPhotosystemII|chr1:26936084-26937331FORWARDLENGTH=287	32	0	0	0	0	0	0	0	7	0	3	10	2	0	0	0	0	0	0	0	7	0	3	19	2	0	0	0	0	0	0	0	36	0	17	41	11
ATCG00340	PSAB|PhotosystemI,PsaA/PsaBprotein|chrC:37375-39579REVERSELENGTH=734	82	0	0	0	0	0	0	0	0	0	2	10	11	0	0	0	0	0	0	0	0	0	2	21	30	0	0	0	0	0	0	0	0	0	2.9	21	22
AT1G50250	FTSH1|FTSHprotease1|chr1:18614398-18616930REVERSELENGTH=716	77	0	0	0	0	0	0	0	0	0	1	8	2	0	0	0	0	0	0	0	11	1	2	59	16	0	0	0	0	0	0	0	16	2.1	0	44	20
AT2G30950	VAR2,FTSH2|FtsHextracellularproteasefamily|chr2:13174692-13177064FORWARDLENGTH=695	74	0	0	0	0	0	0	0	4	0	13	12	4	0	0	0	0	0	0	0	23	1	14	63	10	0	0	0	0	0	0	0	28	1.9	26	43	15
AT5G42270	VAR1,FTSH5|FtsHextracellularproteasefamily|chr5:16902659-16905102FORWARDLENGTH=704	75	0	0	0	0	0	0	2	3	0	13	10	4	0	0	0	0	0	0	2	15	1	16	72	21	0	0	0	0	0	0	4.3	24	2.1	24	46	25
AT1G06430	FTSH8|FTSHprotease8|chr1:1960214-1962525REVERSELENGTH=685	73	0	0	0	0	0	0	1	0	0	2	4	1	0	0	0	0	0	0	1	10	1	9	43	8	0	0	0	0	0	0	1.8	12	1.9	16	31	13
AT4G18480	CHLI1,CH42,CH-42,CHL11,CHLI-1|P-loopcontainingnucleosidetriphosphatehydrolasessuperfamilyprotein|chr4:10201897-10203361REVERSELENGTH=424	46	0	0	0	0	0	0	0	4	0	8	7	1	0	0	0	0	0	0	0	13	1	8	21	9	0	0	0	0	0	0	0	30	5	25	40	17
AT4G25080	CHLM|magnesium-protoporphyrinIXmethyltransferase|chr4:12877015-12878128FORWARDLENGTH=312	34	0	0	0	0	0	0	0	0	0	3	12	9	0	0	0	0	0	0	0	0	0	3	18	3	0	0	0	0	0	0	0	0	0	8.3	40	8.3
AT5G13630	GUN5,CCH,CHLH,CCH1,ABAR|magnesium-chelatasesubunitchlH,chloroplast,putative/Mg-protoporphyrinIXchelatase,putative(CHLH)|chr5:4387567-4392082REVERSELENGTH=1381	154	0	0	0	0	0	0	0	2	2	10	11	13	0	0	0	0	0	0	0	9	2	11	12	13	0	0	0	0	0	0	0	7.7	1.4	11	11	9.1
AT1G62750	EF-G|ATSCO1,ATSCO1/CPEF-G,SCO1|TranslationelongationfactorEFG/EF2protein|chr1:23233622-23236321REVERSELENGTH=783	86	0	0	0	0	0	0	6	9	12	6	18	8	0	0	0	0	0	0	0	10	13	8	22	35	0	0	0	0	0	0	0	15	23	13	32	42
AT4G20360	EF-Tu|ElongationfactorTu,chloroplastic|chr4:10990036-10991466FORWARDLENGTH=476	52	0	0	0	2	0	0	10	16	9	18	25	18	0	0	0	2	0	0	15	47	11	39	198	47	0	0	0	4.4	0	0	28	54	25	49	68	47
AT5G13650	SVR3|elongationfactorfamilyprotein|chr5:4397821-4402364FORWARDLENGTH=675	74	0	0	0	0	0	0	0	2	0	12	11	11	0	0	0	0	0	0	0	2	0	13	14	11	0	0	0	0	0	0	0	3.9	0	24	26	20
AT4G16390	SVR7|pentatricopeptide(PPR)repeat-containingprotein|chr4:9257985-9260093FORWARDLENGTH=702	78	0	0	0	0	0	0	0	9	0	4	6	3	0	0	0	0	0	0	0	10	0	5	7	3	0	0	0	0	0	0	0	20	0	9	13	4.7
AT4G10340	LHCB5|lightharvestingcomplexofphotosystemII5|chr4:6408200-6409496FORWARDLENGTH=280	30	0	0	0	2	0	0	0	1	0	10	20	6	0	0	0	2	0	0	0	1	0	11	199	7	0	0	0	7.5	0	0	0	3.6	0	46	63	29
AT1G15820	LHCB6,CP24|lightharvestingcomplexphotosystemIIsubunit6|chr1:5446685-5447676REVERSELENGTH=258	28	0	0	0	1	0	0	0	1	0	5	11	1	0	0	0	1	0	0	0	1	0	6	54	1	0	0	0	3.9	0	0	0	3.9	0	17	36	3.9
AT5G23060	CaS|calciumsensingreceptor|chr5:7736760-7738412REVERSELENGTH=387	41	0	0	0	0	0	0	0	0	0	11	18	5	0	0	0	0	0	0	0	0	0	12	49	5	0	0	0	0	0	0	0	0	0	28	49	15
AT5G02500	HSC70-1,HSP70-1,AT-HSC70-1,HSC70|heatshockcognateprotein70-1|chr5:554055-556334REVERSELENGTH=651	71	0	0	0	0	0	0	15	3	6	18	3	9	0	0	0	0	0	0	19	9	15	22	9	93	0	0	0	0	0	0	28	18	24	32	18	57
AT5G50920	CLPC1,ATHSP93-V,HSP93-V,DCA1,CLPC1|CLPChomologue1|chr5:20715710-20719800REVERSELENGTH=929	103	0	0	0	1	0	0	7	11	9	31	9	12	0	0	0	1	0	0	7	47	53	40	47	91	0	0	0	0	0	0	0	0	0	0	0	0
AT3G48870	CLPC2,ATHSP93-III,HSP93-III|ClpATPase|chr3:18122363-18126008REVERSELENGTH=952	106	0	0	0	0	0	0	1	0	8	6	3	12	0	0	0	0	0	0	8	0	53	32	15	99	0	0	0	0	0	0	10	0	47	29	20	54
AT1G06950	ATTIC110,TIC110|transloconattheinnerenvelopemembraneofchloroplasts110|chr1:2130303-2135563REVERSELENGTH=1016	112	0	0	0	0	0	0	5	33	5	22	35	20	0	0	0	0	0	0	5	34	32	24	59	83	0	0	0	0	0	0	5.2	40	31	26	43	46
AT1G09570	PHYA,FHY2,FRE1,HY8|phytochromeA|chr1:3095498-3099216REVERSELENGTH=1122	125	0	0	0	0	0	0	10	29	2	0	0	0	0	0	0	0	0	0	11	46	41	0	0	0	0	0	0	0	0	0	12	34	30	0	0	0

## Sheet: Sheet3
Accession Number	Identified Proteins (2359)	Molecular Weight	Protein Grouping Ambiguity	Quantitative Variance	Taxonomy	wild_beads	35sGFP_beads	EX1_beads	WT_DD_beads	WT_DL_beads	EX1_DD_beads	EX1_DL_beads				Accession Number	EX1_DL_beads
AT1G03630	| Symbols: POR C, PORC | protochlorophyllide oxidoreductase C | chr1:907699-909245 FORWARD LENGTH=401	44 kDa	TRUE		unknown	0.26	0.26	0.34	0	0	0	0.18		AT1G03630		AT1G03630
AT1G06430	| Symbols: FTSH8 | FTSH protease 8 | chr1:1960214-1962525 REVERSE LENGTH=685	73 kDa	TRUE		unknown	0.28	0.22	0.21	0	0	0.018	0.16		AT1G06430		AT1G06430
AT1G06950	| Symbols: ATTIC110, TIC110 | translocon at the inner envelope membrane of chloroplasts 110 | chr1:2130303-2135563 REVERSE LENGTH=1016	112 kDa			unknown	0.38	0.35	0.25	0	0	0.052	0.26		AT1G06950		AT1G06950
AT1G09570	| Symbols: PHYA, FHY2, FRE1, HY8 | phytochrome A | chr1:3095498-3099216 REVERSE LENGTH=1122	125 kDa			unknown	0	0	0	0	0	0.12	0		AT1G09570		AT1G09570
AT1G15820	| Symbols: LHCB6, CP24 | light harvesting complex photosystem II subunit 6 | chr1:5446685-5447676 REVERSE LENGTH=258	28 kDa			unknown	0.36	0.22	0.23	0	0.039	0	0.17		AT1G15820		AT1G15820
AT1G50250	| Symbols: FTSH1 | FTSH protease 1 | chr1:18614398-18616930 REVERSE LENGTH=716	77 kDa	TRUE		unknown	0.3	0.35	0.22	0	0	0	0		AT1G50250		AT1G50250
AT1G62750	| Symbols: ATSCO1, ATSCO1/CPEF-G, SCO1 | Translation elongation factor EFG/EF2 protein | chr1:23233622-23236321 REVERSE LENGTH=783	86 kDa			unknown	0.23	0.13	0.15	0	0	0	0.13		AT1G62750		AT1G62750
AT1G71500	| Symbols: | Rieske (2Fe-2S) domain-containing protein | chr1:26936084-26937331 FORWARD LENGTH=287	32 kDa			unknown	0.41	0.28	0.44	0	0	0	0.17		AT1G71500		AT1G71500
AT2G30950	| Symbols: VAR2, FTSH2 | FtsH extracellular protease family | chr2:13174692-13177064 FORWARD LENGTH=695	74 kDa	TRUE		unknown	0.37	0.31	0.28	0	0	0	0.26		AT2G30950		AT2G30950
AT3G48870	| Symbols: ATCLPC, ATHSP93-III, HSP93-III | Clp ATPase | chr3:18122363-18126008 REVERSE LENGTH=952	106 kDa	TRUE		unknown	0.32	0.31	0.17	0	0	0.1	0.29		AT3G48870		AT3G48870
AT4G10340	| Symbols: LHCB5 | light harvesting complex of photosystem II 5 | chr4:6408200-6409496 FORWARD LENGTH=280	30 kDa			unknown	0.63	0.55	0.61	0	0.075	0	0.46		AT4G10340		AT4G10340
AT4G16390	| Symbols: SVR7 | pentatricopeptide (PPR) repeat-containing protein | chr4:9257985-9260093 FORWARD LENGTH=702	78 kDa			unknown	0.15	0.078	0.15	0	0	0	0.09		AT4G16390		AT4G16390
AT4G18480	| Symbols: CHLI1, CH42, CH-42, CHL11, CHLI-1 | P-loop containing nucleoside triphosphate hydrolases superfamily protein | chr4:10201897-10203361 REVERSE LENGTH=424	46 kDa	TRUE		unknown	0.34	0.28	0.23	0	0	0	0.25		AT4G18480		AT4G18480
AT4G20360	| Symbols: ATRAB8D, ATRABE1B, RABE1b | RAB GTPase homolog E1B | chr4:10990036-10991466 FORWARD LENGTH=476	52 kDa	TRUE		unknown	0.55	0.63	0.48	0	0.044	0.28	0.49		AT4G20360		AT4G20360
AT4G25080	| Symbols: CHLM | magnesium-protoporphyrin IX methyltransferase | chr4:12877015-12878128 FORWARD LENGTH=312	34 kDa			unknown	0.44	0.19	0.33	0	0	0	0.083		AT4G25080		AT4G25080
AT4G27440	| Symbols: PORB | protochlorophyllide oxidoreductase B | chr4:13725648-13727107 FORWARD LENGTH=401	43 kDa	TRUE		unknown	0.47	0.28	0.4	0	0	0.29	0.16		AT4G27440		AT4G27440
AT4G33630	| Symbols: EX1 | Protein of unknown function (DUF3506) | chr4:16155560-16159094 FORWARD LENGTH=684	77 kDa			unknown	0	0	0.13	0	0	0.46	0.64		AT4G33630		AT4G33630
AT5G02500	| Symbols: HSC70-1, HSP70-1, AT-HSC70-1, HSC70 | heat shock cognate protein 70-1 | chr5:554055-556334 REVERSE LENGTH=651	71 kDa	TRUE		unknown	0.37	0.28	0.24	0	0	0.28	0.32		AT5G02500		AT5G02500
AT5G13630	| Symbols: GUN5, CCH, CHLH, CCH1, ABAR | magnesium-chelatase subunit chlH, chloroplast, putative / Mg-protoporphyrin IX chelatase, putative (CHLH) | chr5:4387567-4392082 REVERSE LENGTH=1381	154 kDa			unknown	0.079	0.072	0.056	0	0	0	0.11		AT5G13630		AT5G13630
AT5G13650	| Symbols: | elongation factor family protein | chr5:4397821-4402364 FORWARD LENGTH=675	74 kDa			unknown	0.21	0.11	0.05	0	0	0	0.24		AT5G13650		AT5G13650
AT5G23060	| Symbols: CaS | calcium sensing receptor | chr5:7736760-7738412 REVERSE LENGTH=387	41 kDa			unknown	0.5	0.48	0.49	0	0	0	0.28		AT5G23060		AT5G23060
AT5G42270	| Symbols: VAR1, FTSH5 | FtsH extracellular protease family | chr5:16902659-16905102 FORWARD LENGTH=704	75 kDa	TRUE		unknown	0.38	0.45	0.31	0	0	0.043	0.24		AT5G42270		AT5G42270
AT5G50920	AT5G50920.1 | Symbols: CLPC, ATHSP93-V, HSP93-V, DCA1, CLPC1 | CLPC homologue 1 | chr5:20715710-20719800 REVERSE LENGTH=929	?	TRUE		unknown	0	0	0	0	0	0	0		AT5G50920		AT5G50920
AT5G54190	| Symbols: PORA | protochlorophyllide oxidoreductase A | chr5:21991183-21992773 REVERSE LENGTH=405	44 kDa	TRUE		unknown	0	0	0	0	0	0.41	0.17		AT5G54190		AT5G54190
ATCG00020	| Symbols: PSBA | photosystem II reaction center protein A | chrC:383-1444 REVERSE LENGTH=353	39 kDa			unknown	0.28	0.26	0.12	0	0	0	0.16		ATCG00020		ATCG00020
ATCG00270	| Symbols: PSBD | photosystem II reaction center protein D | chrC:32711-33772 FORWARD LENGTH=353	40 kDa			unknown	0.27	0.25	0.24	0	0.028	0	0.12		ATCG00270		ATCG00270
ATCG00280	| Symbols: PSBC | photosystem II reaction center protein C | chrC:33720-35141 FORWARD LENGTH=473	52 kDa	TRUE		unknown	0.29	0.29	0.27	0	0.063	0	0.18		ATCG00280		ATCG00280
ATCG00340	| Symbols: PSAB | Photosystem I, PsaA/PsaB protein | chrC:37375-39579 REVERSE LENGTH=734	82 kDa			unknown	0.029	0.048	0.093	0	0	0	0.029		ATCG00340		ATCG00340
ATCG00680	| Symbols: PSBB | photosystem II reaction center protein B | chrC:72371-73897 FORWARD LENGTH=508	56 kDa	TRUE		unknown	0.32	0.34	0.32	0	0.022	0	0.26		ATCG00680		ATCG00680
