# Supplementary material for: Oxidative post-translational modification of EXECUTER1 is required for singlet oxygen sensing in plastids
Source: Nat Commun. 2019 Jun 27;10:2834. doi: 10.1038/s41467-019-10760-6 (PMC6597547; doi:10.1038/s41467-019-10760-6)
Supplement: Supplementary file 5 — Source Data [file 41467_2019_10760_MOESM5_ESM.xlsx]

## Sheet: Figure 1
	Figure 1a									Figure 1b
	Figure 1c							Figure 1c
	EX1-GFP ex1							EX1-GFP ex1 flu
		EX1-1	EX1-2	EX1-3	Mean	SE			EX1-1	EX1-2	EX1-3	Mean	SE
	CL	1	1	1	1	0		CL	1	1	1	1	0
	2hD	1.19748	1.04977	1.1693	1.13885	0.0452779		2hD	1.14101	1.12888	1.19469	1.15486	0.0202199
	4hD	1.29931	1.17238	1.25007	1.24059	0.0369473		4hD	1.44914	1.32028	1.39868	1.38937	0.0374899
	8hD	1.48444	1.31834	1.62654	1.47644	0.0890596		8hD	1.56709	1.5889	1.72251	1.62617	0.0485833
	30'L	1.1173	0.978182	1.20707	1.10085	0.0665843		30'L	0.765288	1.12145	1.16272	1.01649	0.126163
	60'L	1.11417	0.937613	1.05617	1.03599	0.0519588		60'L	0.747873	0.762747	0.679212	0.729944	0.0257269
	120'L	1.02799	0.88352	0.840194	0.917236	0.0567739		120'L	0.539383	0.548015	0.588041	0.55848	0.0149894
	Raw data							Raw data
		EX1-1	EX1-2	EX1-3					EX1-1	EX1-2	EX1-3
	CL	118.24	110.92	103.25				CL	101.06	134.54	118.24
	2hD	141.59	116.44	120.73				2hD	115.31	151.88	141.26
	4hD	153.63	130.04	129.07				4hD	146.45	177.63	165.38
	8hD	175.52	146.23	167.94				8hD	158.37	213.77	203.67
	30'L	132.11	108.5	124.63				30'L	77.34	150.88	137.48
	60'L	131.74	104	109.05				60'L	75.58	102.62	80.31
	120'L	121.55	98	86.75				120'L	54.51	73.73	69.53

## Sheet: Figure 2
	Figure 2a												Figure 2b
													Absolute Intensity	CL	D/L
													Rep1	133297000	378536000
													Rep2	110596000	318063000
													Rep3	93928600	288159600
													After Normalization	CL	D/L
													Rep1	1.33297	3.78536
													Rep2	1.10596	3.18063
													Rep3	0.939286	2.8816
													Mean	1.33297	3.48299
													SD	0.197611	0.460418
													T.test	0.00699958

## Sheet: Figure 4
	Figure 4d										Figure 4g
	SIB1	WT	flu	ex1flu	EX1	643L	643A	565L
	CL	1.00434	0.734331	0.788953	0.501587	1.1804	1.72891	1.55285	Mean
	8hD	0.578494	0.882538	0.979115	0.63654	1.43709	0.641611	1.07968
	30'L	1.25029	3.87711	1.27674	4.18754	1.28188	1.04215	4.27788
	CL	0.114309	0.0604781	0.0707526	0.0309648	0.0743103	0.0791059	0.213857	SD
	8hD	0.171595	0.117949	0.0794691	0.182091	0.0500254	0.127693	0.171726
	30'L	0.0437864	0.160814	0.0919789	0.303528	0.133956	0.300808	0.287316
	WRKY33	WT	flu	ex1flu	EX1	W643L	W643A	W565L
	CL	0.974628	0.811559	1.09129	1.08719	1.36107	1.07087	1.27698	Mean
	8hD	1.13572	1.15702	0.970433	0.88553	1.36245	1.12348	1.53407
	30'L	1.35939	13.749	2.19108	12.5411	1.47113	1.87029	13.2829
	CL	0.140634	0.135059	0.114267	0.0769232	0.0418511	0.299464	0.322575	SD
	8hD	0.278211	0.107951	0.155176	0.0280608	0.160799	0.197399	0.186159
	30'L	0.0607057	1.2444	0.0924592	0.79117	0.678243	0.216505	0.320493
	WRKY40	WT	flu	ex1flu	EX1	W643L	W643A	W565L
	CL	0.999108	3.25658	0.982298	2.70087	1.32038	1.92893	3.60229	Mean
	8hD	1.03372	1.77349	1.62664	1.36666	2.0378	1.01568	2.98616
	30'L	1.52923	104.584	1.8127	82.4547	1.42151	1.25777	80.8175
	CL	0.00562811	0.18325	0.16524	0.155055	0.0191069	0.0739288	0.837544	SD
	8hD	0.0732448	0.0704783	0.537261	0.101199	0.14469	0.0687215	0.457772
	30'L	0.0874738	7.08267	0.0765605	6.22003	0.0943507	0.404128	7.1298
	Raw data
		Sample	Target Name	CT	Target Name	CT	expression/ACT2	Mean	SD	Target Name	CT	expression/ACT2	Mean	SD	Target Name	CT	expression/ACT2	Mean	SD
	CL	WT-1	ACT2	16.7585	WRKY33	24.449	1.06368			SIB1	18.8607	1			WRKY40	24.9099	1
		WT-2	ACT2	16.7612	WRKY33	24.4709	1.0477			SIB1	18.8819	1.12075			WRKY40	24.9165	1.00424
		WT-3	ACT2	16.7912	WRKY33	24.5381	0.812501	0.974628	0.140634	SIB1	19.0463	0.892258	1.00434	0.114309	WRKY40	24.92	0.993087	0.999108	0.00562811
		flu-1	ACT2	16.1505	WRKY33	24.2386	0.759154			SIB1	18.8123	0.688483			WRKY40	22.6998	3.05149
		flu-2	ACT2	16.2892	WRKY33	24.5591	0.710555			SIB1	18.9006	0.711636			WRKY40	22.7159	3.31402
		flu-3	ACT2	16.3895	WRKY33	24.1878	0.964967	0.811559	0.135059	SIB1	18.9614	0.802874	0.734331	0.0604781	WRKY40	22.7509	3.40422	3.25658	0.18325
		ef-1	ACT2	16.8713	WRKY33	24.2786	1.1991			SIB1	19.2833	0.818671			WRKY40	24.8241	1.15344
		ef-2	ACT2	16.4812	WRKY33	24.2999	0.971508			SIB1	19.2642	0.708188			WRKY40	24.9164	0.823668
		ef-3	ACT2	16.6952	WRKY33	24.3004	1.10326	1.09129	0.114267	SIB1	19.2019	0.84	0.788953	0.0707526	WRKY40	24.8582	0.969787	0.982298	0.16524
		EX1-1	ACT2	16.4092	WRKY33	24.1013	0.99898			SIB1	19.7947	0.466432			WRKY40	23.1113	2.7448
		EX1-2	ACT2	16.5205	WRKY33	24.108	1.14031			SIB1	19.7672	0.513512			WRKY40	23.1754	2.82922
		EX1-3	ACT2	16.5266	WRKY33	24.107	1.12229	1.08719	0.0769232	SIB1	19.7118	0.524816	0.501587	0.0309648	WRKY40	23.317	2.52859	2.70087	0.155055
		565L-1	ACT2	17.1901	WRKY33	24.7544	1.09144			SIB1	18.7744	1.45297			WRKY40	23.4642	3.69253
		565L-2	ACT2	17.4517	WRKY33	24.5066	1.64946			SIB1	18.8901	1.79837			WRKY40	23.4724	4.39106
		565L-3	ACT2	17.2938	WRKY33	24.9163	1.09004	1.27698	0.322575	SIB1	19.0561	1.4072	1.55285	0.213857	WRKY40	23.9672	2.72328	3.60229	0.837544
		643L-1	ACT2	17.2089	WRKY33	24.4855	1.33228			SIB1	19.1992	1.09661			WRKY40	24.9572	1.32917
		643L-2	ACT2	17.1896	WRKY33	24.5423	1.34185			SIB1	19.2041	1.20631			WRKY40	24.9681	1.29846
		643L-3	ACT2	17.2628	WRKY33	24.5149	1.40908	1.36107	0.0418511	SIB1	19.2095	1.23829	1.1804	0.0743103	WRKY40	24.9763	1.33351	1.32038	0.0191069
		643A-1	ACT2	17.3635	WRKY33	24.5813	1.38774			SIB1	18.7728	1.64045			WRKY40	24.5125	2.01362
		643A-2	ACT2	17.2788	WRKY33	25.3912	0.792539			SIB1	18.7538	1.75339			WRKY40	24.5255	1.87733
		643A-3	ACT2	17.3257	WRKY33	25.0267	1.03234	1.07087	0.299464	SIB1	18.7386	1.79287	1.72891	0.0791059	WRKY40	24.5317	1.89583	1.92893	0.0739288
	8hD (D)	WT-1	ACT2	16.4495	WRKY33	24.6581	1.37717			SIB1	19.9595	0.382437			WRKY40	24.677	0.953457
		WT-2	ACT2	16.6098	WRKY33	24.5808	1.1985			SIB1	19.5127	0.651702			WRKY40	24.6317	1.09695
		WT-3	ACT2	16.5193	WRKY33	24.5325	0.831478	1.13572	0.278211	SIB1	19.2863	0.701342	0.578494	0.171595	WRKY40	24.5667	1.05074	1.03372	0.0732448
		flu-1	ACT2	17.3222	WRKY33	24.9044	1.07801			SIB1	19.6211	0.797356			WRKY40	24.6334	1.7904
		flu-2	ACT2	17.2237	WRKY33	24.8461	1.11302			SIB1	19.7723	0.833096			WRKY40	24.6168	1.6961
		flu-3	ACT2	17.3556	WRKY33	24.7463	1.28002	1.15702	0.107951	SIB1	19.5862	1.01716	0.882538	0.117949	WRKY40	24.6094	1.83398	1.77349	0.0704783
		ef-1	ACT2	16.9824	WRKY33	24.9025	0.852923			SIB1	19.2036	0.93444			WRKY40	24.8864	1.1871
		ef-2	ACT2	16.8243	WRKY33	24.734	0.912043			SIB1	19.211	0.932037			WRKY40	24.4265	1.46726
		ef-3	ACT2	17.0463	WRKY33	24.5962	1.14633	0.970433	0.155176	SIB1	19.2026	1.07087	0.979115	0.0794691	WRKY40	24.0109	2.22556	1.62664	0.537261
		EX1-1	ACT2	17.1056	WRKY33	25.0189	0.856928			SIB1	20.3332	0.465138			WRKY40	24.9347	1.25032
		EX1-2	ACT2	17.0558	WRKY33	25.0063	0.886643			SIB1	20.0381	0.616774			WRKY40	24.71	1.41533
		EX1-3	ACT2	17.073	WRKY33	24.9512	0.913017	0.88553	0.0280608	SIB1	19.6009	0.827707	0.63654	0.182091	WRKY40	24.6814	1.43432	1.36666	0.101199
		565L-1	ACT2	17.5941	WRKY33	24.6471	1.5557			SIB1	19.7091	1.00581			WRKY40	24.1718	2.97677
		565L-2	ACT2	17.3036	WRKY33	24.6604	1.33803			SIB1	19.6518	0.957241			WRKY40	24.118	2.53316
		565L-3	ACT2	17.7261	WRKY33	24.7003	1.70846	1.53407	0.186159	SIB1	19.6296	1.27598	1.07968	0.171726	WRKY40	24.0688	3.44856	2.98616	0.457772
		643L-1	ACT2	17.5844	WRKY33	24.9757	1.23049			SIB1	19.2078	1.41419			WRKY40	24.6875	2.06821
		643L-2	ACT2	17.441	WRKY33	24.8225	1.31532			SIB1	19.238	1.40262			WRKY40	24.6853	1.88032
		643L-3	ACT2	17.6701	WRKY33	24.7926	1.54155	1.36245	0.160799	SIB1	19.3456	1.49447	1.43709	0.0500254	WRKY40	24.6846	2.16487	2.0378	0.14469
		643A-1	ACT2	16.5354	WRKY33	24.3286	0.931321			SIB1	19.6327	0.509098			WRKY40	24.7652	0.94709
		643A-2	ACT2	16.6638	WRKY33	24.2858	1.1134			SIB1	19.5663	0.651869			WRKY40	24.7971	1.01542
		643A-3	ACT2	16.8362	WRKY33	24.1763	1.32573	1.12348	0.197399	SIB1	19.4799	0.763865	0.641611	0.127693	WRKY40	24.8478	1.08453	1.01568	0.0687215
	30'L (D/L)	WT-1	ACT2	16.7703	WRKY33	23.9863	1.40658			SIB1	18.5279	1.28852			WRKY40	24.2671	1.57419
		WT-2	ACT2	16.5601	WRKY33	23.9686	1.29091			SIB1	18.5792	1.20252			WRKY40	24.201	1.42842
		WT-3	ACT2	16.6979	WRKY33	23.9794	1.38068	1.35939	0.0607057	SIB1	18.6198	1.25983	1.25029	0.0437864	WRKY40	24.1621	1.58509	1.52923	0.0874738
		flu-1	ACT2	16.8652	WRKY33	20.9746	12.7309			SIB1	17.0891	3.73084			WRKY40	18.5643	104.165
		flu-2	ACT2	16.9309	WRKY33	20.9659	13.3798			SIB1	17.2708	3.85117			WRKY40	18.4757	97.7197
		flu-3	ACT2	17.1156	WRKY33	20.9426	15.1362	13.749	1.2444	SIB1	17.3531	4.04931	3.87711	0.160814	WRKY40	18.4287	111.866	104.584	7.08267
		ef-1	ACT2	17.2987	WRKY33	23.7899	2.29623			SIB1	19.167	1.19333			WRKY40	24.5508	1.86521
		ef-2	ACT2	17.1698	WRKY33	23.8393	2.15454			SIB1	19.1198	1.26151			WRKY40	24.5386	1.72485
		ef-3	ACT2	17.2749	WRKY33	23.9361	2.12248	2.19108	0.0924592	SIB1	19.0702	1.37538	1.27674	0.0919789	WRKY40	24.5177	1.84803	1.8127	0.0765605
		EX1-1	ACT2	17.4119	WRKY33	21.5125	12.0416			SIB1	17.8161	4.14747			WRKY40	19.289	77.4037
		EX1-2	ACT2	17.4119	WRKY33	21.5886	12.1284			SIB1	17.7314	3.90603			WRKY40	19.2353	80.5582
		EX1-3	ACT2	17.5806	WRKY33	21.5776	13.4533	12.5411	0.79117	SIB1	17.6628	4.50911	4.18754	0.303528	WRKY40	19.2271	89.4022	82.4547	6.22003
		565L-1	ACT2	17.6008	WRKY33	21.5796	13.1016			SIB1	17.7245	3.99884			WRKY40	19.283	88.5977
		565L-2	ACT2	17.576	WRKY33	21.5818	13.653			SIB1	17.7696	4.26198			WRKY40	19.4228	79.2588
		565L-3	ACT2	17.7372	WRKY33	21.7732	13.0942	13.2829	0.320493	SIB1	17.7992	4.57281	4.27788	0.287316	WRKY40	19.6449	74.5961	80.8175	7.1298
		643L-1	ACT2	16.9969	WRKY33	24.9633	0.825954			SIB1	18.8922	1.1475			WRKY40	24.7333	1.33335
		643L-2	ACT2	16.9958	WRKY33	24.2778	1.40923			SIB1	18.9217	1.28273			WRKY40	24.6553	1.41014
		643L-3	ACT2	17.0845	WRKY33	23.7082	2.1782	1.47113	0.678243	SIB1	18.8384	1.41541	1.28188	0.133956	WRKY40	24.6082	1.52102	1.42151	0.0943507
		643A-1	ACT2	16.9508	WRKY33	23.7089	1.90843			SIB1	18.8886	1.13723			WRKY40	24.5046	1.51325
		643A-2	ACT2	16.9136	WRKY33	23.5251	2.06519			SIB1	18.6737	1.28393			WRKY40	24.5149	1.46822
		643A-3	ACT2	16.8331	WRKY33	23.0958	1.63725	1.87029	0.216505	SIB1	18.819	0.705295	1.04215	0.300808	WRKY40	24.5256	0.791849	1.25777	0.404128

## Sheet: Figure 5
	Figure 5d																				Figure 5e
	SIB1	WT	flu	ex1flu	EX1	△SOS	F528C	G646D
	CL	1.0494	1.25466	1.32474	0.442774	1.27557	1.43063	0.849114	Mean
	8hD	1.17099	0.716212	0.969553	1.00533	1.07362	0.729585	0.653515
	30'L	0.594654	13.6342	1.40661	12.439	1.9575	1.86602	1.87708
	CL	0.200199	0.285621	0.36712	0.100068	0.193718	0.635427	0.235291	SD
	8hD	0.628149	0.178179	0.0817606	0.485339	0.280636	0.121818	0.0989874
	30'L	0.0821622	0.419486	0.299976	0.556622	0.242772	0.288859	0.229754
	WRKY33	WT	flu	ex1flu	EX1	△SOS	F528C	G646D
	CL	0.944877	0.96676	0.995493	1.58292	1.25212	1.17232	1.01402	Mean
	8hD	0.532817	2.28365	2.01177	2.71163	2.76219	1.70523	1.79586
	30'L	0.834156	19.7788	2.78461	18.8871	2.79754	2.98133	2.86823
	CL	0.147247	0.0561139	0.156387	0.033175	0.0828249	0.118214	0.0342706	SD
	8hD	0.130491	0.136873	0.0380101	0.135612	0.0283526	0.122506	0.191775
	30'L	0.201648	1.78666	0.242176	2.25847	0.151571	0.467154	0.347922
	WRKY40	WT	flu	ex1flu	EX1	△SOS	F528C	G646D
	CL	0.956538	0.739016	0.751303	0.869101	1.18862	1.1697	0.986782	Mean
	8hD	0.699182	3.98605	5.80586	5.10238	5.38362	3.44799	4.8719
	30'L	0.0826608	138.952	3.19023	132.874	6.53136	6.80078	4.91969
	CL	0.143128	0.0151402	0.118711	0.104422	0.19935	0.147168	0.082611	SD
	8hD	0.267181	0.805625	0.689408	1.93878	0.2993	0.368401	1.06213
	30'L	0.0608296	1.71147	0.333778	7.3184	0.680881	0.977686	0.469947
	Raw data
		Sample	Target Name	CT	Target Name	CT	expression/ACT2	Mean	SD	Target Name	CT	expression/ACT2	Mean	SD	Target Name	CT	expression/ACT2	Mean	SD
	CL	WT-1	ACT2	20.0263	SIB1	26.9721	0.826011			WRKY33	24.3933	0.826011			WRKY40	27.5617	0.826011
		WT-2	ACT2	20.3021	SIB1	26.694	1.2126			WRKY33	24.5469	0.899026			WRKY40	27.6602	0.934007
		WT-3	ACT2	20.4521	SIB1	27.4791	1.10959	1.0494	0.200199	WRKY33	24.9346	1.10959	0.944877	0.147247	WRKY40	27.7653	1.10959	0.956538	0.143128
		flu-1	ACT2	21.0927	SIB1	27.4654	1.48767			WRKY33	26.1474	0.903465			WRKY40	29.2969	0.724359
		flu-2	ACT2	21.1954	SIB1	27.6827	0.936017			WRKY33	25.8477	0.986403			WRKY40	29.0649	0.754597
		flu-3	ACT2	21.2383	SIB1	27.8427	1.34029	1.25466	0.285621	WRKY33	25.7058	1.01041	0.96676	0.0561139	WRKY40	28.9896	0.738092	0.739016	0.0151402
		ex1flu-1	ACT2	21.0266	SIB1	27.7832	1.14002			WRKY33	26.2146	0.823726			WRKY40	29.4657	0.615506
		ex1flu-2	ACT2	21.5602	SIB1	27.8321	1.08666			WRKY33	26.1456	1.03312			WRKY40	29.3398	0.803022
		ex1flu-3	ACT2	21.6288	SIB1	27.8505	1.74753	1.32474	0.36712	WRKY33	25.9354	1.12964	0.995493	0.156387	WRKY40	29.2015	0.83538	0.751303	0.118711
		EX1-1	ACT2	21.112	SIB1	29.1354	0.473796			WRKY33	24.7921	1.60984			WRKY40	28.8661	0.989562
		EX1-2	ACT2	21.1668	SIB1	29.1543	0.330869			WRKY33	24.7398	1.59305			WRKY40	28.9442	0.80431
		EX1-3	ACT2	21.212	SIB1	29.1723	0.523657	0.442774	0.100068	WRKY33	24.6784	1.54585	1.58292	0.033175	WRKY40	28.8231	0.81343	0.869101	0.104422
		SOS-1	ACT2	20.3702	SIB1	27.039	1.21157			WRKY33	24.9765	1.23276			WRKY40	27.9299	1.13227
		SOS-2	ACT2	20.6218	SIB1	26.8477	1.12195			WRKY33	25.0146	1.18069			WRKY40	27.5892	1.41009
		SOS-3	ACT2	20.735	SIB1	27.1836	1.49319	1.27557	0.193718	WRKY33	24.7921	1.34291	1.25212	0.0828249	WRKY40	28.0146	1.02352	1.18862	0.19935
		F528C-1	ACT2	20.4416	SIB1	27.1754	1.15831			WRKY33	24.9622	1.3083			WRKY40	27.9511	1.1724
		F528C-2	ACT2	20.4804	SIB1	26.9062	0.976752			WRKY33	24.9562	1.11472			WRKY40	27.9133	1.0212
		F528C-3	ACT2	20.5983	SIB1	26.5164	2.15683	1.43063	0.635427	WRKY33	24.9512	1.09395	1.17232	0.118214	WRKY40	27.5159	1.3155	1.1697	0.147168
		G646D-1	ACT2	20.5013	SIB1	27.7346	0.819288			WRKY33	25.42	0.992802			WRKY40	28.3431	0.9312
		G646D-2	ACT2	20.8237	SIB1	27.8818	0.630158			WRKY33	25.4624	0.995691			WRKY40	28.3648	0.947434
		G646D-3	ACT2	21.134	SIB1	28.0262	1.0979	0.849114	0.235291	WRKY33	25.5412	1.05355	1.01402	0.0342706	WRKY40	28.3338	1.08171	0.986782	0.082611
	8hD (D)	WT-1	ACT2	20.0675	SIB1	27.0824	0.953223			WRKY33	25.9787	0.49901			WRKY40	28.3806	0.671736
		WT-2	ACT2	20.1034	SIB1	27.0502	0.680706			WRKY33	25.9787	0.422557			WRKY40	28.7289	0.446783
		WT-3	ACT2	20.9332	SIB1	27.0502	1.87905	1.17099	0.628149	WRKY33	25.9787	0.676884	0.532817	0.130491	WRKY40	28.2769	0.979027	0.699182	0.267181
		flu-1	ACT2	21.0059	SIB1	28.8913	0.521362			WRKY33	24.283	2.1286			WRKY40	26.4532	4.89605
		flu-2	ACT2	21.1223	SIB1	27.9169	0.756431			WRKY33	24.1438	2.33467			WRKY40	26.8354	3.36383
		flu-3	ACT2	21.212	SIB1	28.4385	0.870845	0.716212	0.178179	WRKY33	24.0511	2.38769	2.28365	0.136873	WRKY40	26.6383	3.69828	3.98605	0.805625
		ex1flu-1	ACT2	21.6164	SIB1	28.073	1.04488			WRKY33	24.9673	2.02235			WRKY40	26.6554	6.4978
		ex1flu-2	ACT2	21.7408	SIB1	28.3129	0.8826			WRKY33	24.9547	2.04337			WRKY40	26.6678	5.80078
		ex1flu-3	ACT2	21.7987	SIB1	28.346	0.981184	0.969553	0.0817606	WRKY33	24.9155	1.96959	2.01177	0.0380101	WRKY40	26.756	5.11901	5.80586	0.689408
		EX1-1	ACT2	21.7159	SIB1	29.2046	0.686386			WRKY33	24.6093	2.77708			WRKY40	26.579	7.3407
		EX1-2	ACT2	21.8683	SIB1	28.6453	0.765738			WRKY33	24.473	2.8021			WRKY40	27.3246	4.01931
		EX1-3	ACT2	21.8974	SIB1	28.2793	1.56388	1.00533	0.485339	WRKY33	24.6385	2.55571	2.71163	0.135612	WRKY40	27.2298	3.94713	5.10238	1.93878
		SOS-1	ACT2	21.6116	SIB1	28.2248	1.25926			WRKY33	24.5037	2.77965			WRKY40	26.9409	5.31359
		SOS-2	ACT2	21.6508	SIB1	28.4562	0.750778			WRKY33	24.4218	2.77745			WRKY40	26.7563	5.12555
		SOS-3	ACT2	21.8112	SIB1	28.5622	1.21082	1.07362	0.280636	WRKY33	24.3037	2.72948	2.76219	0.0283526	WRKY40	26.6104	5.71173	5.38362	0.2993
		F528C-1	ACT2	20.9588	SIB1	28.1085	0.868161			WRKY33	24.6799	1.56467			WRKY40	26.8645	3.56347
		F528C-2	ACT2	21.1754	SIB1	28.2125	0.639388			WRKY33	24.5808	1.78933			WRKY40	27.0366	3.03568
		F528C-3	ACT2	21.248	SIB1	28.8288	0.681208	0.729585	0.121818	WRKY33	24.5258	1.76168	1.70523	0.122506	WRKY40	26.6563	3.74481	3.44799	0.368401
		G646D-1	ACT2	20.9745	SIB1	28.5046	0.666964			WRKY33	24.6818	1.57977			WRKY40	26.1051	6.09812
		G646D-2	ACT2	21.1277	SIB1	28.386	0.548492			WRKY33	24.4121	1.94582			WRKY40	26.4936	4.27894
		G646D-3	ACT2	21.1539	SIB1	28.6054	0.745091	0.653515	0.0989874	WRKY33	24.3518	1.862	1.79586	0.191775	WRKY40	26.3834	4.23864	4.8719	1.06213
	30'L(DL)	WT-1	ACT2	20.9232	SIB1	28.4053	0.689515			WRKY33	25.3634	0.950525			WRKY40	31.3733	0.152705
		WT-2	ACT2	20.9668	SIB1	28.2251	0.548512			WRKY33	25.9454	0.601313			WRKY40	32.6905	0.0521757
		WT-3	ACT2	21.0334	SIB1	28.9336	0.545935	0.594654	0.0821622	WRKY33	25.2012	0.95063	0.834156	0.201648	WRKY40	32.8827	0.0431015	0.0826608	0.0608296
		flu-1	ACT2	20.6789	SIB1	24.3373	13.8746			WRKY33	21.4363	17.7636			WRKY40	21.1818	140.162
		flu-2	ACT2	20.9816	SIB1	24.3638	13.8783			WRKY33	21.539	20.4036			WRKY40	21.3205	139.513
		flu-3	ACT2	21.0944	SIB1	24.4044	13.1499	13.6342	0.419486	WRKY33	21.5987	21.1692	19.7788	1.78666	WRKY40	21.0981	137.742	138.952	1.71147
		ex1flu-1	ACT2	20.0562	SIB1	26.2959	1.6313			WRKY33	22.6111	2.61405			WRKY40	25.9748	3.53159
		ex1flu-2	ACT2	20.0542	SIB1	26.3539	1.06596			WRKY33	22.6846	3.0618			WRKY40	25.9991	2.86459
		ex1flu-3	ACT2	20.1617	SIB1	26.5822	1.52256	1.40661	0.299976	WRKY33	22.8353	2.67796	2.78461	0.242176	WRKY40	25.8083	3.1745	3.19023	0.333778
		EX1-1	ACT2	20.5873	SIB1	24.4666	11.9052			WRKY33	21.467	16.3202			WRKY40	21.5939	106.325
		EX1-2	ACT2	21.0163	SIB1	24.4911	13.016			WRKY33	21.6192	19.7713			WRKY40	21.6535	127.699
		EX1-3	ACT2	21.4488	SIB1	24.844	12.3959	12.439	0.556622	WRKY33	21.5688	20.5696	18.8871	2.25847	WRKY40	21.4493	138.049	132.874	7.3184
		SOS-1	ACT2	20.6301	SIB1	26.3967	1.68579			WRKY33	23.2644	2.74536			WRKY40	25.8321	5.8038
		SOS-2	ACT2	20.9109	SIB1	26.1287	2.03361			WRKY33	23.4304	2.67896			WRKY40	25.6436	6.63707
		SOS-3	ACT2	21.0676	SIB1	26.2031	2.1531	1.9575	0.242772	WRKY33	23.4392	2.96831	2.79754	0.151571	WRKY40	25.5422	7.1532	6.53136	0.680881
		F528C-1	ACT2	20.3191	SIB1	26.4554	1.75256			WRKY33	22.9657	2.45303			WRKY40	25.5272	5.77932
		F528C-2	ACT2	20.8416	SIB1	26.5101	1.65111			WRKY33	23.127	3.15111			WRKY40	25.5193	6.89518
		F528C-3	ACT2	20.9739	SIB1	26.36	2.19438	1.86602	0.288859	WRKY33	23.1753	3.33986	2.98133	0.467154	WRKY40	25.337	7.72784	6.80078	0.977686
		G646D-1	ACT2	20.4506	SIB1	26.1651	1.7476			WRKY33	23.1261	3.22973			WRKY40	25.7866	5.28868
		G646D-2	ACT2	20.48	SIB1	26.0717	1.74128			WRKY33	23.3824	2.5357			WRKY40	25.8088	4.39062
		G646D-3	ACT2	20.6084	SIB1	26.0292	2.14235	1.87708	0.229754	WRKY33	23.1977	2.83925	2.86823	0.347922	WRKY40	25.5768	5.07978	4.91969	0.469947

## Sheet: Supplementary Figure 1
	Supplementary Figure 1a
	Supplementary Figure 1b
		Mean Abundance				SEM
		EX1	UGP	EX1	UGP	EX1	UGP	EX1	UGP
	CL	1	1	1	1	0	0	0	0
	2hD	0.909589	0.884258	1.13576	0.950821	0.0564579	0.0113255	0.0311885	0.0321726
	4hD	1.09359	1.00109	1.09052	0.982901	0.0575634	0.03236	0.0518939	0.00532607
	8hD	0.997493	0.995707	1.04292	0.983326	0.0290648	0.00423325	0.00426197	0.00119232
	30'L	1.04233	0.933183	1.04166	0.88684	0.0361643	0.0191984	0.0176076	0.0703413
	60'L	1.06743	0.936391	1.13004	0.886304	0.0445626	0.00985381	0.0421882	0.113286
	120'L	1.06321	0.882995	1.09234	0.918463	0.0493461	0.0826094	0.0110406	0.013088
	Normalized Raw data (with respect to CL conditions)
	EX1-GFP ex1 ftsh2
		EX1-1	EX1-2	mean	SEM	UGP-1	UGP-2	mean	SEM
	CL	1	1	1	0	1	1	1	0
	2hD	0.869667	0.949511	0.909589	0.0564579	0.892266	0.87625	0.884258	0.0113255
	4hD	1.05288	1.13429	1.09359	0.0575634	0.978203	1.02397	1.00109	0.03236
	8hD	1.01805	0.976941	0.997493	0.0290648	0.9987	0.992713	0.995707	0.00423325
	30'L	1.0679	1.01676	1.04233	0.0361643	0.946758	0.919607	0.933183	0.0191984
	60'L	1.09894	1.03592	1.06743	0.0445626	0.943358	0.929423	0.936391	0.00985381
	120'L	1.0981	1.02832	1.06321	0.0493461	0.941409	0.824581	0.882995	0.0826094
	EX1-GFP ex1 flu ftsh2
		EX1-1	EX1-2	mean	SEM	UGP-1	UGP-2	mean	SEM
	CL	1	1	1	0	1	1	1	0
	2hD	1.11371	1.15781	1.13576	0.0311885	0.928071	0.97357	0.950821	0.0321726
	4hD	1.05383	1.12722	1.09052	0.0518939	0.986667	0.979134	0.982901	0.00532607
	8hD	1.04593	1.0399	1.04292	0.00426197	0.984169	0.982483	0.983326	0.00119232
	30'L	1.05411	1.02921	1.04166	0.0176076	0.837101	0.936579	0.88684	0.0703413
	60'L	1.10021	1.15987	1.13004	0.0421882	0.806198	0.966409	0.886304	0.113286
	120'L	1.10015	1.08454	1.09234	0.0110406	0.909208	0.927718	0.918463	0.013088
	Raw data (average Intensity)
		EX1-GFP ex1 ftsh2				EX1-GFP ex1 flu ftsh2
		EX1-1	EX1-2	UGP	UGP	EX1-1	EX1-2	UGP	UGP
	CL	191.74	192.12	200.03	166.06	178.53	194.47	224.25	194.1
	2hD	166.75	182.42	178.48	145.51	198.83	225.16	208.12	188.97
	4hD	201.88	217.92	195.67	170.04	188.14	219.21	221.26	190.05
	8hD	195.2	187.69	199.77	164.85	186.73	202.23	220.7	190.7
	30'L	204.76	195.34	189.38	152.71	188.19	200.15	187.72	181.79
	60'L	210.71	199.02	188.7	154.34	196.42	225.56	180.79	187.58
	120'L	210.55	197.56	188.31	136.93	196.41	210.91	203.89	180.07

## Sheet: Supplementary Figure 4
	Supplementary Figure 4a										Supplementary Figure 4b										Supplementary Figure 4b
		Mean Abundance				SEM						Mean Abundance				SEM						Mean Abundance				SEM
		EX1	UGP	W565L	UGP	EX1	UGP	565	UGP			EX1	UGP	ΔSOS	UGP	EX1	UGP	ΔSOS	UGP			F528C	UGP	G646D	UGP	528	UGP	646	UGP
	CL	1	1	1	1	0	0	0	0		CL	1	1	1	1	0	0	0	0		CL	1	1	1	1	0	0	0	0
	8hD	1.19524	0.996663	1.15256	0.96844	0.0067926	0.0019377	0.0395748	0.00131524		8hD	1.51551	0.990758	0.871619	0.983318	0.124376	0.0429635	0.0536451	0.0564405		8hD	0.889769	1.0811	0.924009	1.12679	0.0538391	0.0079769	0.0394282	0.0642468
	30'L	0.647007	0.974268	0.654276	0.955694	0.0228644	0.0470802	0.0347767	0.00779513		30'L	0.97886	0.960677	0.968627	0.991534	0.00242991	0.0417595	0.0316197	0.0563137		30'L	0.959683	1.09691	1.02909	1.12917	0.0537515	0.0254928	0.0501707	0.0669127
	60'L	0.518119	0.972048	0.558155	1.01429	0.0330319	0.0470034	0.0549802	0.0435569		60'L	0.835092	0.966268	1.04719	1.04845	0.0420085	0.00302154	0.0262085	0.0214142		60'L	1.02664	1.04132	0.993925	1.1515	0.0201213	0.00419712	0.00676647	0.0916239
	120'L	0.238695	0.989574	0.400221	1.02641	0.0641195	0.0221316	0.0517112	0.0449364		120'L	0.498247	1.01075	1.04035	1.09643	0.090689	0.063178	0.0307161	0.0223114		120'L	1.02678	1.04558	1.05154	1.12661	0.0421784	0.070067	0.000655635	0.092532
	Normalized Raw data (with respect to CL conditions)										Normalized Raw data (with respect to CL conditions)										Normalized Raw data (with respect to CL conditions)
		EX1-1	EX1-2	Mean	SE	UGP-1	UGP-2	Mean	SE			EX1-1	EX1-2	Mean	SEM	UGP-1	UGP-2	Mean	SEM			528-1	528-2	Mean	SEM	UGP-1	UGP-2	Mean	SEM
	CL	1	1	1	0	1	1	1	0		CL	1	1	1	0	1	1	1	0		CL	1	1	1	0	1	1	1	0
	8hD	1.19043	1.20004	1.19524	0.0067926	0.998034	0.995293	0.996663	0.0019377		8hD	1.42756	1.60346	1.51551	0.124376	1.02114	0.960378	0.990758	0.0429635		8hD	0.851699	0.927839	0.889769	0.0538391	1.08674	1.07546	1.0811	0.0079769
	30'L	0.63084	0.663175	0.647007	0.0228644	1.00756	0.940977	0.974268	0.0470802		30'L	0.977141	0.980578	0.97886	0.00242991	0.990206	0.931149	0.960677	0.0417595		30'L	0.921675	0.997692	0.959683	0.0537515	1.07888	1.11493	1.09691	0.0254928
	60'L	0.541476	0.494762	0.518119	0.0330319	1.00528	0.938812	0.972048	0.0470034		60'L	0.864796	0.805387	0.835092	0.0420085	0.968404	0.964131	0.966268	0.00302154		60'L	1.01241	1.04087	1.02664	0.0201213	1.04429	1.03836	1.04132	0.00419712
	120'L	0.284034	0.193355	0.238695	0.0641195	1.00522	0.973925	0.989574	0.0221316		120'L	0.562374	0.434121	0.498247	0.090689	0.96608	1.05543	1.01075	0.063178		120'L	0.996951	1.0566	1.02678	0.0421784	0.996036	1.09513	1.04558	0.070067
		W565L-1	W565L-2	Mean	SE	UGP-1	UGP-2	Mean	SE			ΔSOS-1	ΔSOS-2	Mean	SEM	UGP-1	UGP-2	Mean	SEM			646-1	646-2	Mean	SEM	UGP-1	UGP-2	Mean	SEM
	CL	1	1	1	0	1	1	1	0		CL	1	1	1	0	1	1	1	0		CL	1	1	1	0	1	1	1	0
	8hD	1.12457	1.18054	1.15256	0.0395748	0.96937	0.96751	0.96844	0.00131524		8hD	0.909552	0.833687	0.871619	0.0536451	1.02323	0.943409	0.983318	0.0564405		8hD	0.896129	0.951889	0.924009	0.0394282	1.08136	1.17222	1.12679	0.0642468
	30'L	0.678867	0.629685	0.654276	0.0347767	0.961206	0.950182	0.955694	0.00779513		30'L	0.990985	0.946268	0.968627	0.0316197	1.03135	0.951714	0.991534	0.0563137		30'L	0.993613	1.06456	1.02909	0.0501707	1.08186	1.17649	1.12917	0.0669127
	60'L	0.597032	0.519278	0.558155	0.0549802	0.983493	1.04509	1.01429	0.0435569		60'L	1.02866	1.06572	1.04719	0.0262085	1.06359	1.0333	1.04845	0.0214142		60'L	0.99871	0.98914	0.993925	0.00676647	1.08671	1.21628	1.1515	0.0916239
	120'L	0.436787	0.363656	0.400221	0.0517112	0.994637	1.05819	1.02641	0.0449364		120'L	1.01863	1.06207	1.04035	0.0307161	1.08065	1.11221	1.09643	0.0223114		120'L	1.052	1.05107	1.05154	0.000655635	1.06118	1.19204	1.12661	0.092532
	Raw data (average Intensity)										Raw data (average Intensity)										Raw data (average Intensity)
		EX1-1	EX1-2	UGP-1	UGP-2	W565L-1	W565L-2	UGP-1	UGP-2			EX1-1	EX1-2	UGP-1	UGP-2	ΔSOS-1	ΔSOS-2	UGP-1	UGP-2			F528C-1	F528C-2	UGP-1	UGP-2	G646D-1	G646D-2	UGP-1	UGP-2
	CL	179.38	100.23	162.73	106.23	140.16	93.11	167.81	101.57		CL	153.99	102.46	180.72	138.56	167.5	136.79	147.67	122.81		CL	137.76	116.96	146.3	143.39	155	151.94	140.24	131.17
	8hD	213.54	120.28	162.41	105.73	157.62	109.92	162.67	98.27		8hD	219.83	164.29	184.54	133.07	152.35	114.04	151.1	115.86		8hD	117.33	108.52	158.99	154.21	138.9	144.63	151.65	153.76
	30'L	113.16	66.47	163.96	99.96	95.15	58.63	161.3	96.51		30'L	150.47	100.47	178.95	129.02	165.99	129.44	152.3	116.88		30'L	126.97	116.69	157.84	159.87	154.01	161.75	151.72	154.32
	60'L	97.13	49.59	163.59	99.73	83.68	48.35	165.04	106.15		60'L	133.17	82.52	175.01	133.59	172.3	145.78	157.06	126.9		60'L	139.47	121.74	152.78	148.89	154.8	150.29	152.4	159.54
	120'L	50.95	19.38	163.58	103.46	61.22	33.86	166.91	107.48		120'L	86.6	44.48	174.59	146.24	170.62	145.28	159.58	136.59		120'L	137.34	123.58	145.72	157.03	163.06	159.7	148.82	156.36

## Sheet: Supplementary Figure 7
	Supplementary Figure 7
